# Supplementary material for: Optimisation of Neuraminidase Expression for Use in Drug Discovery by Using HEK293-6E Cells
Source: Viruses. 2021 Sep 22;13(10):1893. doi: 10.3390/v13101893 (PMC8538103; doi:10.3390/v13101893)
Supplement: Supplementary file 1 [file viruses-13-01893-s001.zip]

Archive with 1 entries (1 files):
- viruses-1355856-supplementary.pdf
